# Supplementary material for: Microenvironmental Gradients Drive Spatial Stratification of Saccharifying Microbial Communities and Enzyme Activity in Strong-Flavor Daqu Fermentation
Source: Foods. 2025 Dec 4;14(23):4160. doi: 10.3390/foods14234160 (PMC12691976; doi:10.3390/foods14234160)
Supplement: Supplementary file 1 [file foods-14-04160-s001.zip]

Archive with 1 entries (1 files):
- foods-3942752-supplementary.pdf
